# Supplementary material for: Celecoxib Suppresses NF-κB p65 (RelA) and TNFα Expression Signaling in Glioblastoma
Source: J Clin Med. 2023 Oct 23;12(20):6683. doi: 10.3390/jcm12206683 (PMC10607796; doi:10.3390/jcm12206683)
Supplement: Supplementary file 1 [file jcm-12-06683-s001.zip]

Archive with 1 entries (1 files):
- jcm-2457631-supplementary.pdf
